# Supplementary material for: Identification of Activated Cdc42-Associated Kinase Inhibitors as Potential Anticancer Agents Using Pharmacoinformatic Approaches
Source: Biomolecules. 2023 Jan 22;13(2):217. doi: 10.3390/biom13020217 (PMC9953130; doi:10.3390/biom13020217)
Supplement: Supplementary file 1 [file biomolecules-13-00217-s001.zip]

Archive with 1 entries (1 files):
- biomolecules-2135829-supplementary.pdf
